# Supplementary material for: Comparison of Gut Microbiological Profiles of Inbred and Outbred Healthy Mice
Source: Microbiologyopen. 2025 Nov 20;14(6):e70134. doi: 10.1002/mbo3.70134 (PMC12631537; doi:10.1002/mbo3.70134)
Supplement: Supplementary file 4 — Table S1. Data collection of gut microbiota from different strains of mice. [file MBO3-14-e70134-s001.xlsx]

## Sheet: metadata_raw
Table S1 Data collection of gut microbiota from different strains of mouse
SampleID	Group	SRA	SRR	Description	Instrument
KO1	KO	SRP407893	SRR22284497	KM mice	Illumina HiSeq 2500
KO2	KO	SRP407893	SRR22284498	KM mice	Illumina HiSeq 2500
KO3	KO	SRP407893	SRR22284499	KM mice	Illumina HiSeq 2500
KO4	KO	SRP407893	SRR22284500	KM mice	Illumina HiSeq 2500
KO5	KO	SRP407893	SRR22284501	KM mice	Illumina HiSeq 2500
KO6	KO	SRP326870	SRR15068956	KM mice	Illumina HiSeq 2500
KO7	KO	SRP326870	SRR15068969	KM mice	Illumina HiSeq 2500
KO8	KO	SRP326870	SRR15069013	KM mice	Illumina HiSeq 2500
KO9	KO	SRP326870	SRR15069025	KM mice	Illumina HiSeq 2500
KO10	KO	SRP326870	SRR15069026	KM mice	Illumina HiSeq 2500
KO11	KO	SRP326870	SRR15069242	KM mice	Illumina HiSeq 2500
KO12	KO	SRP326870	SRR15069251	KM mice	Illumina HiSeq 2500
KO13	KO	SRP326870	SRR15069256	KM mice	Illumina HiSeq 2500
KO14	KO	SRP326870	SRR15069272	KM mice	Illumina HiSeq 2500
KO15	KO	SRP326870	SRR15069275	KM mice	Illumina HiSeq 2500
KO16	KO	SRP326870	SRR15069276	KM mice	Illumina HiSeq 2500
KO17	KO	SRP326870	SRR15069277	KM mice	Illumina HiSeq 2500
KO18	KO	SRP326870	SRR15069313	KM mice	Illumina HiSeq 2500
KO19	KO	SRP326870	SRR15069621	KM mice	Illumina HiSeq 2500
KO20	KO	SRP326870	SRR15069622	KM mice	Illumina HiSeq 2500
KO21	KO	SRP309074	SRR13844238	KM mice	Illumina MiSeq
KO22	KO	SRP309074	SRR13844239	KM mice	Illumina MiSeq
KO23	KO	SRP309074	SRR13844227	KM mice	Illumina MiSeq
KO24	KO	SRP309074	SRR13844220	KM mice	Illumina MiSeq
KO25	KO	SRP309074	SRR13844221	KM mice	Illumina MiSeq
KO26	KO	SRP408855	SRR22353531	KM mice	Illumina NovaSeq 6000
KO27	KO	SRP408855	SRR22353532	KM mice	Illumina NovaSeq 6000
KO28	KO	SRP408855	SRR22353533	KM mice	Illumina NovaSeq 6000
KO29	KO	SRP408855	SRR22353544	KM mice	Illumina NovaSeq 6000
KO30	KO	SRP408855	SRR22353545	KM mice	Illumina NovaSeq 6000
CO1	CO	SRP222859	SRR10158672	C57BL mice	Illumina HiSeq 2500
CO2	CO	SRP222859	SRR10158673	C57BL mice	Illumina HiSeq 2500
CO3	CO	SRP222859	SRR10158674	C57BL mice	Illumina HiSeq 2500
CO4	CO	SRP222859	SRR10158675	C57BL mice	Illumina HiSeq 2500
CO5	CO	SRP222859	SRR10158676	C57BL mice	Illumina HiSeq 2500
CO6	CO	SRP222859	SRR10158677	C57BL mice	Illumina HiSeq 2500
CO7	CO	SRP222859	SRR10158678	C57BL mice	Illumina HiSeq 2500
CO8	CO	SRP222859	SRR10158685	C57BL mice	Illumina HiSeq 2500
CO9	CO	SRP222859	SRR10158686	C57BL mice	Illumina HiSeq 2500
CO10	CO	SRP222859	SRR10158687	C57BL mice	Illumina HiSeq 2500
CO11	CO	SRP222859	SRR10158688	C57BL mice	Illumina HiSeq 2500
CO12	CO	SRP222859	SRR10158689	C57BL mice	Illumina HiSeq 2500
CO13	CO	SRP222859	SRR10158690	C57BL mice	Illumina HiSeq 2500
CO14	CO	SRP222859	SRR10158691	C57BL mice	Illumina HiSeq 2500
CO15	CO	SRP222859	SRR10158692	C57BL mice	Illumina HiSeq 2500
CO16	CO	SRP222859	SRR10158693	C57BL mice	Illumina HiSeq 2500
CO17	CO	SRP222859	SRR10158694	C57BL mice	Illumina HiSeq 2500
CO18	CO	SRP222859	SRR10158695	C57BL mice	Illumina HiSeq 2500
CO19	CO	SRP222859	SRR10158696	C57BL mice	Illumina HiSeq 2500
CO20	CO	SRP222859	SRR10158697	C57BL mice	Illumina HiSeq 2500
CO21	CO	SRP222859	SRR10158698	C57BL mice	Illumina HiSeq 2500
CO22	CO	SRP222859	SRR10158699	C57BL mice	Illumina HiSeq 2500
CO23	CO	SRP222859	SRR10158700	C57BL mice	Illumina HiSeq 2500
CO24	CO	SRP222859	SRR10158701	C57BL mice	Illumina HiSeq 2500
CO25	CO	SRP296560	SRR13204118	C57BL mice	Illumina MiSeq
CO26	CO	SRP296560	SRR13204119	C57BL mice	Illumina MiSeq
CO27	CO	SRP296560	SRR13204120	C57BL mice	Illumina MiSeq
CO28	CO	SRP296560	SRR13204121	C57BL mice	Illumina MiSeq
CO29	CO	SRP296560	SRR13204122	C57BL mice	Illumina MiSeq
CO30	CO	SRP296560	SRR13204127	C57BL mice	Illumina MiSeq
CO31	CO	SRP296560	SRR13204138	C57BL mice	Illumina MiSeq
CO32	CO	SRP296560	SRR13204139	C57BL mice	Illumina MiSeq
CO33	CO	SRP315740	SRR14295008	C57BL mice	Illumina MiSeq
CO34	CO	SRP315740	SRR14295009	C57BL mice	Illumina MiSeq
CO35	CO	SRP315740	SRR14295010	C57BL mice	Illumina MiSeq
CO36	CO	SRP315740	SRR14295011	C57BL mice	Illumina MiSeq
CO37	CO	SRP315740	SRR14295012	C57BL mice	Illumina MiSeq
CO38	CO	SRP315740	SRR14295014	C57BL mice	Illumina MiSeq
CO39	CO	SRP315740	SRR14295015	C57BL mice	Illumina MiSeq
CO40	CO	SRP315740	SRR14295016	C57BL mice	Illumina MiSeq
CO41	CO	SRP315740	SRR14295017	C57BL mice	Illumina MiSeq
CO42	CO	SRP315740	SRR14295018	C57BL mice	Illumina MiSeq
CO43	CO	SRP327962	SRR15102003	C57BL mice	454 GS
CO44	CO	SRP327962	SRR15102004	C57BL mice	454 GS
CO45	CO	SRP327962	SRR15102005	C57BL mice	454 GS
CO46	CO	SRP327962	SRR15102006	C57BL mice	454 GS
CO47	CO	SRP327962	SRR15102007	C57BL mice	454 GS
CO48	CO	SRP327962	SRR15102008	C57BL mice	454 GS
CO49	CO	SRP327962	SRR15102009	C57BL mice	454 GS
CO50	CO	SRP327962	SRR15102010	C57BL mice	454 GS
CO51	CO	SRP327962	SRR15102011	C57BL mice	454 GS
CO52	CO	SRP327962	SRR15102012	C57BL mice	454 GS
CO53	CO	SRP327962	SRR15102013	C57BL mice	454 GS
CO54	CO	SRP327962	SRR15102014	C57BL mice	454 GS
CO55	CO	SRP327962	SRR15102015	C57BL mice	454 GS
CO56	CO	SRP327962	SRR15102016	C57BL mice	454 GS
CO57	CO	SRP327962	SRR15102017	C57BL mice	454 GS
CO58	CO	SRP327962	SRR15102018	C57BL mice	454 GS
CO59	CO	SRP327962	SRR15102019	C57BL mice	454 GS
CO60	CO	SRP327962	SRR15102020	C57BL mice	454 GS
CO61	CO	SRP408012	SRR22297716	C57BL mice	Illumina NovaSeq 6000
CO62	CO	SRP408012	SRR22297717	C57BL mice	Illumina NovaSeq 6000
CO63	CO	SRP408012	SRR22297718	C57BL mice	Illumina NovaSeq 6000
CO64	CO	SRP408012	SRR22297719	C57BL mice	Illumina NovaSeq 6000
CO65	CO	SRP408012	SRR22297720	C57BL mice	Illumina NovaSeq 6000
CO66	CO	SRP133896	SRR6804652	C57BL mice	Illumina MiSeq
CO67	CO	SRP133896	SRR6804653	C57BL mice	Illumina MiSeq
CO68	CO	SRP133896	SRR6804654	C57BL mice	Illumina MiSeq
CO69	CO	SRP133896	SRR6804655	C57BL mice	Illumina MiSeq
CO70	CO	SRP133896	SRR6804656	C57BL mice	Illumina MiSeq
IO1	IO	SRP230352	SRR10483435	ICR mice	Illumina MiniSeq
IO2	IO	SRP230352	SRR10483436	ICR mice	Illumina MiniSeq
IO3	IO	SRP230352	SRR10483437	ICR mice	Illumina MiniSeq
IO4	IO	SRP230352	SRR10483446	ICR mice	Illumina MiniSeq
IO5	IO	SRP230352	SRR10483447	ICR mice	Illumina MiniSeq
IO6	IO	SRP230467	SRR10488670	ICR mice	Illumina MiniSeq
IO7	IO	SRP230467	SRR10488681	ICR mice	Illumina MiniSeq
IO8	IO	SRP230467	SRR10488684	ICR mice	Illumina MiniSeq
IO9	IO	SRP230467	SRR10488685	ICR mice	Illumina MiniSeq
IO10	IO	SRP230467	SRR10488686	ICR mice	Illumina MiniSeq
IO11	IO	SRP230467	SRR10488687	ICR mice	Illumina MiniSeq
IO12	IO	SRP230467	SRR10488688	ICR mice	Illumina MiniSeq
IO13	IO	SRP230467	SRR10488689	ICR mice	Illumina MiniSeq
IO14	IO	SRP230467	SRR10488690	ICR mice	Illumina MiniSeq
IO15	IO	SRP230467	SRR10488691	ICR mice	Illumina MiniSeq
IO16	IO	SRP230467	SRR10488692	ICR mice	Illumina MiniSeq
IO17	IO	SRP230467	SRR10488693	ICR mice	Illumina MiniSeq
IO18	IO	SRP230467	SRR10488694	ICR mice	Illumina MiniSeq
IO19	IO	SRP230467	SRR10488695	ICR mice	Illumina MiniSeq
IO20	IO	SRP281158	SRR12606253	ICR mice	Illumina NovaSeq 6000
IO21	IO	SRP281158	SRR12606254	ICR mice	Illumina NovaSeq 6000
IO22	IO	SRP281158	SRR12606255	ICR mice	Illumina NovaSeq 6000
IO23	IO	SRP281158	SRR12606256	ICR mice	Illumina NovaSeq 6000
IO24	IO	SRP281158	SRR12606257	ICR mice	Illumina NovaSeq 6000
IO25	IO	SRP281158	SRR12606258	ICR mice	Illumina NovaSeq 6000
IO26	IO	SRP281158	SRR12606259	ICR mice	Illumina NovaSeq 6000
IO27	IO	SRP281158	SRR12606260	ICR mice	Illumina NovaSeq 6000
IO28	IO	SRP281158	SRR12606261	ICR mice	Illumina NovaSeq 6000
IO29	IO	SRP281158	SRR12606262	ICR mice	Illumina NovaSeq 6000
IO30	IO	SRP355285	SRR17637204	ICR mice	Illumina MiSeq
IO31	IO	SRP355285	SRR17637205	ICR mice	Illumina MiSeq
IO32	IO	SRP355285	SRR17637206	ICR mice	Illumina MiSeq
IO33	IO	SRP355285	SRR17637207	ICR mice	Illumina MiSeq
IO34	IO	SRP355285	SRR17637209	ICR mice	Illumina MiSeq
IO35	IO	SRP355285	SRR17637210	ICR mice	Illumina MiSeq
IO36	IO	SRP355285	SRR17637211	ICR mice	Illumina MiSeq
IO37	IO	SRP355285	SRR17637212	ICR mice	Illumina MiSeq
IO38	IO	SRP355285	SRR17637213	ICR mice	Illumina MiSeq
IO39	IO	SRP355285	SRR17637214	ICR mice	Illumina MiSeq
IO40	IO	SRP355285	SRR17637215	ICR mice	Illumina MiSeq
IO41	IO	SRP355285	SRR17637216	ICR mice	Illumina MiSeq
IO42	IO	SRP355285	SRR17637217	ICR mice	Illumina MiSeq
IO43	IO	SRP355285	SRR17637218	ICR mice	Illumina MiSeq
IO44	IO	SRP355285	SRR17637220	ICR mice	Illumina MiSeq
IO45	IO	SRP355285	SRR17637221	ICR mice	Illumina MiSeq
IO46	IO	SRP355285	SRR17637222	ICR mice	Illumina MiSeq
IO47	IO	SRP365144	SRR18404624	ICR mice	Illumina MiSeq
IO48	IO	SRP365144	SRR18404625	ICR mice	Illumina MiSeq
IO49	IO	SRP365144	SRR18404626	ICR mice	Illumina MiSeq
IO50	IO	SRP365144	SRR18404627	ICR mice	Illumina MiSeq
IO51	IO	SRP365144	SRR18404628	ICR mice	Illumina MiSeq
IO52	IO	SRP365144	SRR18404629	ICR mice	Illumina MiSeq
IO53	IO	SRP365144	SRR18404630	ICR mice	Illumina MiSeq
IO54	IO	SRP365144	SRR18404641	ICR mice	Illumina MiSeq
IO55	IO	SRP365144	SRR18404652	ICR mice	Illumina MiSeq
IO56	IO	SRP365144	SRR18404653	ICR mice	Illumina MiSeq
IO57	IO	SRP404981	SRR22071639	ICR mice	Illumina NovaSeq 6000
IO58	IO	SRP404981	SRR22071640	ICR mice	Illumina NovaSeq 6000
IO59	IO	SRP404981	SRR22071641	ICR mice	Illumina NovaSeq 6000
IO60	IO	SRP404981	SRR22071642	ICR mice	Illumina NovaSeq 6000
IO61	IO	SRP404981	SRR22071643	ICR mice	Illumina NovaSeq 6000
IO62	IO	SRP404981	SRR22071644	ICR mice	Illumina NovaSeq 6000
IO63	IO	SRP404981	SRR22071651	ICR mice	Illumina NovaSeq 6000
IO64	IO	SRP404981	SRR22071652	ICR mice	Illumina NovaSeq 6000
IO65	IO	SRP431107	SRR24083103	ICR mice	Illumina MiSeq
IO66	IO	SRP431107	SRR24083104	ICR mice	Illumina MiSeq
IO67	IO	SRP431107	SRR24083105	ICR mice	Illumina MiSeq
IO68	IO	SRP431107	SRR24083106	ICR mice	Illumina MiSeq
IO69	IO	SRP431107	SRR24083109	ICR mice	Illumina MiSeq
IO70	IO	SRP431107	SRR24083110	ICR mice	Illumina MiSeq
IO71	IO	SRP154312	SRR7535700	ICR mice	Illumina MiSeq
IO72	IO	SRP154312	SRR7535701	ICR mice	Illumina MiSeq
IO73	IO	SRP154312	SRR7535702	ICR mice	Illumina MiSeq
IO74	IO	SRP154312	SRR7535703	ICR mice	Illumina MiSeq
IO75	IO	SRP154312	SRR7535704	ICR mice	Illumina MiSeq
IO76	IO	SRP154312	SRR7535705	ICR mice	Illumina MiSeq
IO77	IO	SRP154312	SRR7535706	ICR mice	Illumina MiSeq
BO1	BO	SRP324306	SRR14831803	BALB mice	Illumina HiSeq 2500
BO2	BO	SRP324306	SRR14831804	BALB mice	Illumina HiSeq 2500
BO3	BO	SRP324306	SRR14831805	BALB mice	Illumina HiSeq 2500
BO4	BO	SRP324306	SRR14831806	BALB mice	Illumina HiSeq 2500
BO5	BO	SRP324306	SRR14831807	BALB mice	Illumina HiSeq 2500
BO6	BO	SRP324306	SRR14831808	BALB mice	Illumina HiSeq 2500
BO7	BO	SRP324306	SRR14831809	BALB mice	Illumina HiSeq 2500
BO8	BO	SRP324306	SRR14831811	BALB mice	Illumina HiSeq 2500
BO9	BO	SRP324306	SRR14831820	BALB mice	Illumina HiSeq 2500
BO10	BO	SRP324306	SRR14831821	BALB mice	Illumina HiSeq 2500
BO11	BO	SRP324306	SRR14831822	BALB mice	Illumina HiSeq 2500
BO12	BO	SRP324306	SRR14831823	BALB mice	Illumina HiSeq 2500
BO13	BO	SRP327962	SRR15102046	BALB mice	454 GS
BO14	BO	SRP327962	SRR15102047	BALB mice	454 GS
BO15	BO	SRP327962	SRR15102048	BALB mice	454 GS
BO16	BO	SRP327962	SRR15102049	BALB mice	454 GS
BO17	BO	SRP327962	SRR15102050	BALB mice	454 GS
BO18	BO	SRP327962	SRR15102051	BALB mice	454 GS
BO19	BO	SRP327962	SRR15102052	BALB mice	454 GS
BO20	BO	SRP327962	SRR15102053	BALB mice	454 GS
BO21	BO	SRP327962	SRR15102054	BALB mice	454 GS
BO22	BO	SRP327962	SRR15102055	BALB mice	454 GS
BO23	BO	SRP327962	SRR15102056	BALB mice	454 GS
BO24	BO	SRP327962	SRR15102057	BALB mice	454 GS
BO25	BO	SRP327962	SRR15102058	BALB mice	454 GS
BO26	BO	SRP327962	SRR15102059	BALB mice	454 GS
BO27	BO	SRP327962	SRR15102060	BALB mice	454 GS
BO28	BO	SRP327962	SRR15102061	BALB mice	454 GS
BO29	BO	SRP327962	SRR15514630	BALB mice	454 GS
BO30	BO	SRP327962	SRR15514631	BALB mice	454 GS
BO31	BO	SRP327962	SRR15514632	BALB mice	454 GS
BO32	BO	SRP327962	SRR15514633	BALB mice	454 GS
BO33	BO	SRP339145	SRR16101204	BALB mice	Illumina MiSeq
BO34	BO	SRP339145	SRR16101205	BALB mice	Illumina MiSeq
BO35	BO	SRP339145	SRR16101210	BALB mice	Illumina MiSeq
BO36	BO	SRP339145	SRR16101211	BALB mice	Illumina MiSeq
BO37	BO	SRP339145	SRR16101214	BALB mice	Illumina MiSeq
BO38	BO	SRP339145	SRR16101215	BALB mice	Illumina MiSeq
BO39	BO	SRP339145	SRR16101219	BALB mice	Illumina MiSeq
BO40	BO	SRP339145	SRR16101220	BALB mice	Illumina MiSeq
BO41	BO	SRP339145	SRR16101221	BALB mice	Illumina MiSeq
BO42	BO	SRP339145	SRR16101222	BALB mice	Illumina MiSeq
BO43	BO	SRP339145	SRR16101223	BALB mice	Illumina MiSeq
BO44	BO	SRP351528	SRR17272424	BALB mice	Illumina HiSeq 2500
BO45	BO	SRP351528	SRR17272425	BALB mice	Illumina HiSeq 2500
BO46	BO	SRP351528	SRR17272426	BALB mice	Illumina HiSeq 2500
BO47	BO	SRP351528	SRR17272427	BALB mice	Illumina HiSeq 2500
BO48	BO	SRP351528	SRR17272428	BALB mice	Illumina HiSeq 2500
BO49	BO	SRP351528	SRR17272429	BALB mice	Illumina HiSeq 2500
BO50	BO	SRP351528	SRR17272430	BALB mice	Illumina HiSeq 2500
BO51	BO	SRP351528	SRR17272431	BALB mice	Illumina HiSeq 2500
BO52	BO	SRP351528	SRR17272433	BALB mice	Illumina HiSeq 2500
BO53	BO	SRP351528	SRR17272434	BALB mice	Illumina HiSeq 2500
BO54	BO	SRP351528	SRR17272435	BALB mice	Illumina HiSeq 2500
BO55	BO	SRP351528	SRR17272436	BALB mice	Illumina HiSeq 2500
BO56	BO	SRP365815	SRR18474183	BALB mice	Illumina MiSeq
BO57	BO	SRP365815	SRR18474184	BALB mice	Illumina MiSeq
BO58	BO	SRP365815	SRR18474185	BALB mice	Illumina MiSeq
BO59	BO	SRP365815	SRR18474190	BALB mice	Illumina MiSeq
BO60	BO	SRP365815	SRR18474201	BALB mice	Illumina MiSeq
BO61	BO	SRP365815	SRR18474202	BALB mice	Illumina MiSeq
BO62	BO	SRP368989	SRR18697551	BALB mice	Illumina MiSeq
BO63	BO	SRP368989	SRR18697552	BALB mice	Illumina MiSeq
BO64	BO	SRP368989	SRR18697553	BALB mice	Illumina MiSeq
BO65	BO	SRP368989	SRR18697559	BALB mice	Illumina MiSeq
BO66	BO	SRP368989	SRR18697560	BALB mice	Illumina MiSeq
BO67	BO	SRP368989	SRR18697561	BALB mice	Illumina MiSeq
BO68	BO	SRP368989	SRR18697562	BALB mice	Illumina MiSeq
BO69	BO	SRP386538	SRR20217231	BALB mice	Illumina NovaSeq 6000
BO70	BO	SRP386538	SRR20217232	BALB mice	Illumina NovaSeq 6000
BO71	BO	SRP386538	SRR20217238	BALB mice	Illumina NovaSeq 6000
BO72	BO	SRP386538	SRR20217239	BALB mice	Illumina NovaSeq 6000
BO73	BO	SRP386538	SRR20217240	BALB mice	Illumina NovaSeq 6000
BO74	BO	SRP386538	SRR20217241	BALB mice	Illumina NovaSeq 6000
BO75	BO	SRP386538	SRR20217242	BALB mice	Illumina NovaSeq 6000
BO76	BO	SRP386538	SRR20217243	BALB mice	Illumina NovaSeq 6000
BO77	BO	SRP386538	SRR20217249	BALB mice	Illumina NovaSeq 6000
BO78	BO	SRP386538	SRR20217250	BALB mice	Illumina NovaSeq 6000
BO79	BO	SRP386538	SRR20217251	BALB mice	Illumina NovaSeq 6000
BO80	BO	SRP386538	SRR20217252	BALB mice	Illumina NovaSeq 6000
BO81	BO	SRP386538	SRR20217253	BALB mice	Illumina NovaSeq 6000
BO82	BO	SRP386538	SRR20217254	BALB mice	Illumina NovaSeq 6000
BO83	BO	SRP386538	SRR20217255	BALB mice	Illumina NovaSeq 6000
